# Supplementary material for: The relationship between objective measures of physical function and serum lactate dehydrogenase in older adults with cancer prior to treatment
Source: PLoS One. 2022 Oct 6;17(10):e0275782. doi: 10.1371/journal.pone.0275782 (PMC9536539; doi:10.1371/journal.pone.0275782)
Supplement: S1 Dataset — (XLSX) [file pone.0275782.s005.xlsx]

## Sheet: LDH dataset
StudyID	DateofGA	LDHdate	LDH_value_ul	TimefromLDHtesttoGA	LDH_LOG	Age range	Sex	Cancersite	Diseasestage	Treatmentintent	VES13score	Comorbidities	Function_IADLs	PhysicalperformanceOACC	Gripstrengthhighestscore	SPPBscore12	Fallsrisk	Nutrition	Cognition	Mood	SocialSupport	Medicationoptimization
1497	2021-01-25	2021-01-06	226	-19	5.42053	71-76	Female	Lymphoma	Hematologic	Curative	3	Moderate	Independent in IADLs	Abnormal	24	10	Increased	Normal	Normal	Normal	Vulnerable	Need for medication optimization
1494	2021-01-22	2021-01-18	311	-4	5.73979	77-82	Male	Lymphoma	Hematologic	Curative	2	Low	Independent in IADLs	Abnormal	32	9	Increased	Normal	Impaired	Normal	Good	No concerns
1502	2021-02-01	2021-01-11	179	-21	5.18739	>82	Female	GYNE	Metastatic	Other	4	Low	Dependent in 1 or more IADLs	Abnormal	28	9	Increased	At risk	Borderline/Req further testing	Normal	Good	Need for medication optimization
384	2016-04-01	2016-03-02	236	-30	5.46383	71-76	Male	GU	Localized	Curative	1	Low	Independent in IADLs	Normal	38	12	Not increased	Normal	Normal	Normal	Good	No concerns
399	2016-06-03	2016-05-04	130	-30	4.86753	>82	Male	GU	Metastatic	Palliative	10	Moderate	Dependent in 1 or more IADLs	Abnormal	23	4	Increased	At risk	Borderline/Req further testing	Normal	Vulnerable	Need for medication optimization
420	2015-10-16	2015-09-24	251	-22	5.52545	77-82	Female	GI	Metastatic	Palliative	6	Moderate	Dependent in 1 or more IADLs	Abnormal	14	#NULL!	Not increased	At risk	Impaired	Normal	Vulnerable	Need for medication optimization
437	2016-05-27	2016-05-27	374	0	5.92426	77-82	Male	GI	Localized	Curative	2	Low	Dependent in 1 or more IADLs	Normal	31	10	Not increased	Normal	Borderline/Req further testing	Normal	Good	No concerns
440	2016-06-24	2016-06-17	397	-7	5.98394	71-76	Female	GI	Metastatic	Palliative	1	Moderate	Independent in IADLs	Normal	20	10	Not increased	At risk	Normal	Normal	Good	Need for medication optimization
162	2016-07-22	2016-07-20	347	-2	5.84932	77-82	Female	GYNE	Metastatic	Palliative	8	Moderate	Dependent in 1 or more IADLs	Abnormal	15	9	Not increased	At risk	Impaired	Normal	Vulnerable	Need for medication optimization
164	2016-08-05	2016-07-19	182	-17	5.20401	71-76	Male	GU	Localized	Curative	8	High	Dependent in 1 or more IADLs	Abnormal	30	#NULL!	Increased	Normal	Impaired	Normal	Good	Need for medication optimization
167	2016-09-02	2016-08-29	146	-4	4.98361	77-82	Female	GI	Localized	Curative	8	High	Dependent in 1 or more IADLs	Abnormal	16	8	Increased	Normal	Impaired	Normal	Good	Need for medication optimization
171	2016-09-30	2016-08-22	170	-39	5.1358	77-82	Female	GYNE	Metastatic	Palliative	8	Moderate	Independent in IADLs	Abnormal	14	9	Not increased	Normal	Borderline/Req further testing	Normal	Good	Need for medication optimization
174	2016-10-14	2016-10-07	225	-7	5.4161	77-82	Female	GI	Locally Advanced	Curative	1	Low	Independent in IADLs	Abnormal	20	8	Not increased	Normal	Normal	Normal	Good	Need for medication optimization
175	2016-10-17	2016-10-13	413	-4	6.02345	77-82	Female	GI	Locally Advanced	Curative	8	Moderate	Dependent in 1 or more IADLs	Abnormal	17	3	Increased	At risk	Impaired	Normal	Good	Need for medication optimization
183	2016-11-28	2016-11-23	230	-5	5.43808	77-82	Female	GI	Locally Advanced	Curative	7	Moderate	Dependent in 1 or more IADLs	Abnormal	14	5	Increased	At risk	Normal	Normal	Vulnerable	No concerns
185	2016-11-25	2016-11-14	173	-11	5.15329	>82	Male	Lymphoma	Hematologic	Curative	3	Low	Independent in IADLs	Normal	29	11	Not increased	Normal	Normal	Normal	Good	No concerns
189	2017-01-06	2017-01-04	238	-2	5.47227	77-82	Male	GI	Locally Advanced	Palliative	8	High	Dependent in 1 or more IADLs	Abnormal	30	8	Increased	Normal	Borderline/Req further testing	Normal	Good	Need for medication optimization
191	2017-01-06	2016-12-23	184	-14	5.21494	77-82	Male	GI	Localized	Curative	8	High	Dependent in 1 or more IADLs	Abnormal	32	7	Not increased	Normal	Normal	Normal	Good	Need for medication optimization
192	2017-01-09	2017-01-05	298	-4	5.69709	65-70	Male	GI	Metastatic	Palliative	6	High	Dependent in 1 or more IADLs	Abnormal	23	10	Increased	At risk	Impaired	Depressed	Good	Need for medication optimization
196	2017-01-13	2017-01-06	223	-7	5.40717	77-82	Male	GI	Locally Advanced	Palliative	7	Low	Independent in IADLs	Normal	29	11	Increased	Malnourished	Normal	Normal	Good	Need for medication optimization
199	2017-01-23	2017-01-18	208	-5	5.33754	71-76	Female	GYNE	Localized	Curative	8	Moderate	Dependent in 1 or more IADLs	Abnormal	18	1	Increased	Normal	Normal	Normal	Vulnerable	No concerns
463	2017-02-17	2017-02-03	392	-14	5.97126	77-82	Female	GI	Localized	Curative	8	High	Independent in IADLs	Abnormal	16	4	Increased	At risk	Normal	Normal	Vulnerable	Need for medication optimization
445	2017-02-27	2017-02-27	227	0	5.42495	71-76	Male	GI	Metastatic	Palliative	5	High	Dependent in 1 or more IADLs	Normal	30	10	Not increased	Malnourished	Normal	Normal	Vulnerable	No concerns
469	2017-04-07	2017-04-07	207	0	5.33272	>82	Male	GU	Metastatic	Palliative	10	Moderate	Independent in IADLs	Abnormal	32	7	Increased	Normal	Borderline/Req further testing	Normal	Good	Need for medication optimization
474	2017-02-24	2017-02-06	428	-18	6.05912	71-76	Female	Lymphoma	Hematologic	Curative	6	Low	Dependent in 1 or more IADLs	Abnormal	15	8	Increased	Malnourished	Impaired	Depressed	Good	Need for medication optimization
477	2017-04-21	2017-04-20	289	-1	5.66643	71-76	Female	Breast	Locally Advanced	Curative	7	Moderate	Dependent in 1 or more IADLs	Abnormal	16	8	Increased	At risk	Borderline/Req further testing	Normal	Vulnerable	Need for medication optimization
482	2017-04-24	2017-04-24	213	0	5.36129	65-70	Male	GU	Metastatic	Palliative	10	Low	Dependent in 1 or more IADLs	Abnormal	16	9	Increased	Malnourished	Borderline/Req further testing	Unable to fully assess	Vulnerable	Need for medication optimization
503	2017-05-12	2017-05-03	292	-9	5.67675	>82	Female	Lymphoma	Hematologic	Curative	9	Moderate	Independent in IADLs	Abnormal	12	9	Increased	Normal	Normal	Depressed	Good	No concerns
527	2017-05-29	2017-05-12	238	-17	5.47227	>82	Female	GYNE	Metastatic	Palliative	8	Low	Dependent in 1 or more IADLs	Abnormal	17	7	Increased	At risk	Normal	Normal	Good	Need for medication optimization
541	2017-06-19	2017-06-19	216	0	5.37528	71-76	Male	Thoracic	Metastatic	Palliative	7	High	Dependent in 1 or more IADLs	Abnormal	#NULL!	5	Increased	At risk	Impaired	Normal	Good	Need for medication optimization
543	2017-06-16	2017-05-31	184	-16	5.21494	>82	Male	Lymphoma	Hematologic	Palliative	5	Low	Independent in IADLs	Normal	28	12	Not increased	Normal	Borderline/Req further testing	Normal	Good	Need for medication optimization
557	2017-07-24	2017-07-04	307	-20	5.72685	>82	Male	GI	Localized	Curative	6	Moderate	Independent in IADLs	Abnormal	30	7	Increased	Normal	Normal	Normal	Good	No concerns
567	2017-08-11	2017-08-11	233	0	5.45104	77-82	Male	Thoracic	Metastatic	Palliative	8	High	Dependent in 1 or more IADLs	Abnormal	26	4	Not increased	Normal	Normal	Unable to fully assess	Good	Need for medication optimization
573	2017-08-28	2017-08-24	312	-4	5.743	71-76	Male	Head & Neck	Locally Advanced	Curative	4	Moderate	Independent in IADLs	Abnormal	40	6	Increased	Normal	Normal	Normal	Good	Need for medication optimization
576	2017-09-11	2017-08-24	259	-18	5.55683	>82	Male	Head & Neck	Metastatic	Palliative	9	High	Dependent in 1 or more IADLs	Normal	30	#NULL!	Increased	At risk	Impaired	Depressed	Good	No concerns
579	2017-09-15	2017-09-05	487	-10	6.18826	>82	Female	GYNE	Metastatic	Palliative	6	Moderate	Independent in IADLs	Abnormal	15	9	Increased	At risk	Normal	Normal	Good	No concerns
584	2017-09-22	2017-09-01	207	-21	5.33272	>82	Female	Melanoma	Localized	Curative	4	Low	Dependent in 1 or more IADLs	Abnormal	22	8	Increased	At risk	Borderline/Req further testing	Unable to fully assess	Vulnerable	No concerns
591	2017-10-06	2017-09-29	168	-7	5.12396	77-82	Male	GI	Locally Advanced	Curative	3	Moderate	Dependent in 1 or more IADLs	Abnormal	32	3	Increased	Normal	Normal	Normal	Good	No concerns
598	2017-10-20	2017-10-05	220	-15	5.39363	>82	Female	GI	Localized	Curative	4	Low	Independent in IADLs	Normal	#NULL!	#NULL!	Increased	At risk	Normal	Normal	Vulnerable	No concerns
607	2017-10-27	2017-10-26	437	-1	6.07993	71-76	Male	GI	Metastatic	Palliative	7	Low	Dependent in 1 or more IADLs	Abnormal	40	4	Increased	At risk	Impaired	Normal	Good	Need for medication optimization
609	2017-11-03	2017-10-27	282	-7	5.64191	>82	Female	GYNE	Metastatic	Palliative	10	Moderate	Dependent in 1 or more IADLs	Abnormal	#NULL!	7	Increased	At risk	Normal	Normal	Good	Need for medication optimization
610	2017-11-03	2017-10-27	262	-7	5.56834	77-82	Female	GYNE	Metastatic	Palliative	7	Low	Dependent in 1 or more IADLs	Abnormal	13	5	Increased	Normal	Normal	Normal	Good	Need for medication optimization
612	2017-11-10	2017-11-03	210	-7	5.34711	77-82	Female	Head & Neck	Locally Advanced	Curative	3	Low	Independent in IADLs	Normal	23	#NULL!	Not increased	At risk	Normal	Normal	Good	No concerns
615	2017-11-17	2017-11-02	239	-15	5.47646	65-70	Female	Head & Neck	Locally Advanced	Curative	5	High	Dependent in 1 or more IADLs	Normal	17	11	Increased	At risk	Impaired	Normal	Good	No concerns
617	2017-11-20	2017-10-23	164	-28	5.09987	>82	Female	GU	Metastatic	Palliative	#NULL!	Moderate	Dependent in 1 or more IADLs	Abnormal	#NULL!	5	Increased	Normal	Borderline/Req further testing	Depressed	Good	Need for medication optimization
618	2017-11-20	2017-11-20	298	0	5.69709	>82	Female	Lymphoma	Hematologic	Curative	9	Low	Dependent in 1 or more IADLs	Abnormal	10	4	Increased	Normal	Normal	Normal	Good	Need for medication optimization
623	2017-12-01	2017-11-02	187	-29	5.23111	>82	Male	Head & Neck	Localized	Curative	10	Low	Dependent in 1 or more IADLs	Abnormal	25	6	Increased	At risk	Impaired	Normal	Vulnerable	Need for medication optimization
624	2017-12-01	2017-11-30	235	-1	5.45959	71-76	Male	GI	Metastatic	Palliative	6	Moderate	Dependent in 1 or more IADLs	Abnormal	28	8	Increased	Normal	Impaired	Depressed	Good	Need for medication optimization
626	2017-12-04	2017-11-20	162	-14	5.0876	65-70	Male	GI	Localized	Curative	6	High	Dependent in 1 or more IADLs	Abnormal	33	8	Increased	Normal	Normal	Normal	Vulnerable	Need for medication optimization
632	2017-12-11	2017-12-05	179	-6	5.18739	77-82	Male	GI	Localized	Curative	1	Moderate	Independent in IADLs	Abnormal	30	9	Not increased	Normal	Normal	Normal	Good	Need for medication optimization
648	2017-12-22	2017-12-22	265	0	5.57973	>82	Male	Lymphoma	Hematologic	Curative	1	Low	Independent in IADLs	Abnormal	26	9	Increased	Normal	Impaired	Normal	Good	No concerns
653	2018-01-19	2018-01-10	387	-9	5.95842	>82	Male	Lymphoma	Hematologic	Curative	9	High	Dependent in 1 or more IADLs	Abnormal	30	7	Increased	Normal	Normal	Normal	Good	No concerns
683	2018-03-16	2018-03-05	272	-11	5.6058	>82	Female	Lymphoma	Hematologic	Curative	8	High	Dependent in 1 or more IADLs	Abnormal	10	6	Increased	Normal	Impaired	Normal	Vulnerable	Need for medication optimization
684	2018-03-19	2018-03-15	299	-4	5.70044	71-76	Female	GI	Localized	Curative	7	Low	Independent in IADLs	Normal	16	12	Not increased	At risk	Normal	Normal	Good	Need for medication optimization
685	2018-03-23	2018-03-22	519	-1	6.2519	77-82	Female	Lymphoma	Hematologic	Curative	8	Moderate	Dependent in 1 or more IADLs	Abnormal	14	2	Increased	At risk	Normal	Depressed	Good	Need for medication optimization
693	2018-04-06	2018-03-29	177	-8	5.17615	77-82	Male	GI	Localized	Curative	1	Low	Independent in IADLs	Normal	36	10	Not increased	Normal	Normal	Normal	Good	Need for medication optimization
701	2018-04-16	2018-04-11	170	-5	5.1358	77-82	Female	Leukemia	Hematologic	Palliative	4	Moderate	Dependent in 1 or more IADLs	Normal	32	11	Not increased	Normal	Borderline/Req further testing	Normal	Good	Need for medication optimization
708	2018-04-30	2018-04-26	226	-4	5.42053	77-82	Female	GI	Localized	Curative	1	Low	Independent in IADLs	Normal	24	12	Not increased	At risk	Normal	Normal	Good	Need for medication optimization
714	2018-05-14	2018-05-02	235	-12	5.45959	>82	Female	Head & Neck	Locally Advanced	Palliative	9	Low	Dependent in 1 or more IADLs	Abnormal	12	9	Increased	At risk	Normal	Normal	Good	Need for medication optimization
716	2018-05-18	2018-05-11	149	-7	5.00395	>82	Female	Leukemia	Hematologic	Curative	8	Low	Dependent in 1 or more IADLs	Abnormal	16	5	Not increased	Normal	Borderline/Req further testing	Normal	Good	Need for medication optimization
717	2018-05-25	2018-05-15	200	-10	5.29832	>82	Male	GI	Localized	Curative	3	Low	Independent in IADLs	Normal	30	11	Not increased	At risk	Normal	Normal	Good	Need for medication optimization
723	2018-06-01	2018-06-01	182	0	5.20401	65-70	Male	GU	Localized	Curative	4	Low	Independent in IADLs	Normal	40	11	Not increased	At risk	Impaired	Depressed	Good	Need for medication optimization
813	2018-10-01	2018-10-01	210	0	5.34711	>82	Male	GU	Localized	Curative	3	Low	Independent in IADLs	Abnormal	20	10	Not increased	At risk	Normal	Normal	Good	Need for medication optimization
828	2018-10-26	2018-10-15	181	-11	5.1985	77-82	Male	Lymphoma	Hematologic	Curative	8	Low	Dependent in 1 or more IADLs	Normal	28	11	Not increased	Normal	Normal	Normal	Good	Need for medication optimization
730	2018-06-22	2018-06-18	440	-4	6.08677	71-76	Female	Lymphoma	Hematologic	Curative	8	Low	Dependent in 1 or more IADLs	Abnormal	12	4	Increased	Normal	Normal	Depressed	Vulnerable	Need for medication optimization
733	2018-06-22	2018-06-13	231	-9	5.44242	71-76	Male	GI	Locally Advanced	Palliative	1	Moderate	Independent in IADLs	Normal	29	11	Not increased	At risk	Normal	Normal	Good	Need for medication optimization
745	2018-07-13	2018-07-03	256	-10	5.54518	>82	Male	Skin (not melanoma)	Locally Advanced	Curative	10	High	Dependent in 1 or more IADLs	Abnormal	26	5	Increased	At risk	Impaired	Normal	Vulnerable	Need for medication optimization
753	2018-07-23	2018-07-12	138	-11	4.92725	71-76	Female	GI	Locally Advanced	Palliative	7	High	Dependent in 1 or more IADLs	Abnormal	8	8	Increased	At risk	Impaired	Unable to fully assess	Vulnerable	Need for medication optimization
767	2018-08-10	2018-08-03	279	-7	5.63121	77-82	Male	GI	Metastatic	Palliative	8	High	Dependent in 1 or more IADLs	Abnormal	18	2	Increased	At risk	Borderline/Req further testing	Normal	Good	Need for medication optimization
772	2018-08-17	2018-08-17	199	0	5.2933	>82	Male	Lymphoma	Hematologic	Curative	9	Moderate	Dependent in 1 or more IADLs	Normal	36	12	Not increased	At risk	Deferred	Unable to fully assess	Vulnerable	No concerns
777	2018-08-13	2018-08-13	948	0	6.85435	77-82	Female	GYNE	Metastatic	Palliative	8	Low	Dependent in 1 or more IADLs	Abnormal	13	8	Increased	At risk	Borderline/Req further testing	Unable to fully assess	Vulnerable	Need for medication optimization
780	2018-08-24	2018-08-21	195	-3	5.273	71-76	Male	GI	Localized	Curative	1	Low	Independent in IADLs	Normal	34	12	Not increased	Normal	Normal	Depressed	Good	Need for medication optimization
802	2018-09-21	2018-09-17	301	-4	5.70711	>82	Female	Lymphoma	Hematologic	Palliative	5	Low	Independent in IADLs	Abnormal	11	10	Not increased	At risk	Impaired	Normal	Vulnerable	Need for medication optimization
803	2018-09-24	2018-09-24	976	0	6.88346	77-82	Male	GI	Metastatic	Palliative	7	Moderate	Independent in IADLs	Abnormal	24	7	Increased	At risk	Normal	Normal	Good	Need for medication optimization
805	2018-09-17	2018-09-05	159	-12	5.0689	71-76	Female	GU	Metastatic	Palliative	4	Moderate	Independent in IADLs	Normal	18	12	Not increased	Normal	Normal	Normal	Good	Need for medication optimization
806	2018-09-17	2018-09-17	246	0	5.50533	71-76	Male	GU	Locally Advanced	Curative	2	Low	Independent in IADLs	Normal	28	12	Not increased	At risk	Normal	Normal	Good	Need for medication optimization
810	2018-09-17	2018-09-12	176	-5	5.17048	71-76	Male	Lymphoma	Hematologic	Palliative	7	Low	Independent in IADLs	Abnormal	12	9	Not increased	At risk	Normal	Depressed	Vulnerable	Need for medication optimization
812	2018-10-01	2018-09-28	162	-3	5.0876	>82	Female	GI	Localized	Curative	1	Low	Independent in IADLs	Normal	16	11	Not increased	At risk	Borderline/Req further testing	Depressed	Good	Need for medication optimization
837	2018-11-05	2018-10-24	225	-12	5.4161	71-76	Female	GI	Metastatic	Palliative	7	Moderate	Dependent in 1 or more IADLs	Abnormal	13	11	Increased	At risk	Borderline/Req further testing	Normal	Good	Need for medication optimization
839	2018-11-09	2018-11-02	206	-7	5.32788	71-76	Female	GYNE	Locally Advanced	Palliative	7	Moderate	Dependent in 1 or more IADLs	Normal	12	10	Increased	Normal	Impaired	Depressed	Good	Need for medication optimization
844	2018-11-26	2018-11-21	234	-5	5.45532	77-82	Male	Thoracic	Metastatic	Palliative	2	Low	Independent in IADLs	Abnormal	32	6	Increased	At risk	Impaired	Normal	Good	No concerns
857	2018-12-21	2018-12-13	224	-8	5.41165	>82	Male	GU	Metastatic	Palliative	6	Low	Dependent in 1 or more IADLs	Abnormal	22	7	Increased	At risk	Impaired	Normal	Good	No concerns
859	2018-12-17	2018-12-17	318	0	5.76205	>82	Female	Head & Neck	Metastatic	Palliative	4	Low	Independent in IADLs	Normal	16	9	Not increased	At risk	Normal	Normal	Good	Need for medication optimization
860	2018-12-17	2018-12-10	230	-7	5.43808	>82	Female	Breast	Metastatic	Palliative	9	Low	Dependent in 1 or more IADLs	Abnormal	8	9	Increased	At risk	Normal	Depressed	Vulnerable	Need for medication optimization
863	2018-12-28	2018-12-19	261	-9	5.56452	71-76	Female	GI	Locally Advanced	Other	7	Low	Dependent in 1 or more IADLs	Abnormal	20	4	Increased	At risk	Normal	Unable to fully assess	Good	Need for medication optimization
865	2019-01-07	2019-01-02	232	-5	5.44674	>82	Female	GI	Locally Advanced	Curative	7	Low	Dependent in 1 or more IADLs	Abnormal	16	9	Increased	At risk	Impaired	Normal	Good	Need for medication optimization
888	2019-01-25	2019-01-14	229	-11	5.43372	>82	Male	Thoracic	Locally Advanced	Palliative	8	Low	Independent in IADLs	Normal	25	10	Increased	At risk	Normal	Depressed	Good	No concerns
892	2019-02-15	2019-02-11	501	-4	6.21661	71-76	Female	Lymphoma	Hematologic	Curative	7	Low	Dependent in 1 or more IADLs	Abnormal	22	8	Increased	At risk	Borderline/Req further testing	Normal	Good	Need for medication optimization
898	2019-02-22	2019-02-19	243	-3	5.49306	>82	Female	GYNE	Metastatic	Palliative	8	Moderate	Dependent in 1 or more IADLs	Normal	25	11	Increased	Normal	Normal	Depressed	Good	No concerns
906	2019-03-01	2019-02-27	890	-2	6.79122	77-82	Female	Lymphoma	Hematologic	Curative	9	Moderate	Independent in IADLs	Abnormal	20	2	Increased	Normal	Normal	Normal	Good	Need for medication optimization
911	2019-03-08	2019-03-05	248	-3	5.51343	65-70	Female	Lymphoma	Hematologic	Palliative	6	High	Dependent in 1 or more IADLs	Abnormal	16	2	Increased	At risk	Borderline/Req further testing	Unable to fully assess	Good	No concerns
918	2019-03-18	2019-03-18	328	0	5.79301	77-82	Male	Lymphoma	Hematologic	Curative	8	High	Dependent in 1 or more IADLs	Abnormal	32	#NULL!	Increased	At risk	Impaired	Depressed	Good	Need for medication optimization
922	2019-03-15	2019-03-04	177	-11	5.17615	>82	Male	Lymphoma	Hematologic	Palliative	10	Moderate	Dependent in 1 or more IADLs	Abnormal	22	3	Increased	At risk	Impaired	Depressed	Vulnerable	Need for medication optimization
923	2019-03-22	2019-03-08	427	-14	6.05678	77-82	Male	Lymphoma	Hematologic	Palliative	1	Low	Independent in IADLs	Normal	56	11	Not increased	Normal	Normal	Normal	Good	Need for medication optimization
924	2019-03-22	2019-03-15	243	-7	5.49306	77-82	Male	Lymphoma	Hematologic	Curative	1	Low	Independent in IADLs	Normal	38	12	Not increased	At risk	Normal	Normal	Vulnerable	Need for medication optimization
929	2019-04-01	2019-03-05	157	-27	5.05625	77-82	Male	GI	Metastatic	Palliative	3	Moderate	Independent in IADLs	Normal	36	10	Not increased	At risk	Normal	Normal	Good	Need for medication optimization
930	2019-04-01	2019-03-29	108	-3	4.68213	>82	Female	Lymphoma	Hematologic	Curative	5	Moderate	Independent in IADLs	Abnormal	24	8	Not increased	Normal	Normal	Normal	Good	Need for medication optimization
932	2019-03-29	2019-03-22	361	-7	5.88888	>82	Female	Lymphoma	Hematologic	Palliative	8	High	Dependent in 1 or more IADLs	Abnormal	9	1	Increased	At risk	Normal	Depressed	Vulnerable	Need for medication optimization
946	2019-04-15	2019-04-03	160	-12	5.07517	77-82	Male	Head & Neck	Locally Advanced	Curative	7	Low	Dependent in 1 or more IADLs	Abnormal	32	8	Increased	Normal	Impaired	Depressed	Good	Need for medication optimization
954	2019-04-29	2019-04-17	208	-12	5.33754	71-76	Male	GI	Metastatic	Palliative	1	High	Dependent in 1 or more IADLs	Normal	48	11	Increased	Malnourished	Normal	Depressed	Good	Need for medication optimization
969	2019-05-13	2019-05-07	364	-6	5.89715	77-82	Female	Head & Neck	Metastatic	Palliative	2	High	Independent in IADLs	Normal	17	12	Not increased	Normal	Normal	Normal	Good	Need for medication optimization
977	2019-05-27	2019-05-23	258	-4	5.55296	77-82	Male	GI	Localized	Curative	8	High	Independent in IADLs	Abnormal	32	10	Not increased	At risk	Normal	Normal	Good	Need for medication optimization
979	2019-05-27	2019-05-10	329	-17	5.79606	65-70	Female	GI	Metastatic	Curative	6	Moderate	Independent in IADLs	Normal	18	9	Not increased	Normal	Impaired	Normal	Good	Need for medication optimization
984	2019-05-17	2019-05-17	175	0	5.16479	>82	Male	Thoracic	Locally Advanced	Palliative	9	High	Dependent in 1 or more IADLs	Abnormal	24	6	Increased	At risk	Normal	Normal	Good	Need for medication optimization
986	2019-05-31	2019-05-17	161	-14	5.0814	77-82	Female	Lymphoma	Hematologic	Curative	3	Moderate	Independent in IADLs	Abnormal	16	5	Increased	At risk	Impaired	Normal	Vulnerable	Need for medication optimization
992	2019-06-07	2019-05-22	254	-16	5.53733	77-82	Male	Head & Neck	Locally Advanced	Curative	1	High	Independent in IADLs	Normal	40	8	Not increased	Normal	Normal	Normal	Good	No concerns
997	2019-06-17	2019-06-17	263	0	5.57215	>82	Male	Lymphoma	Hematologic	Curative	5	Low	Independent in IADLs	Abnormal	28	4	Increased	At risk	Normal	Normal	Good	Need for medication optimization
999	2019-06-17	2019-06-17	215	0	5.37064	>82	Male	Lymphoma	Hematologic	Curative	1	High	Independent in IADLs	Normal	34	12	Not increased	Normal	Normal	Normal	Good	No concerns
1002	2019-06-24	2019-06-11	533	-13	6.27852	71-76	Female	GYNE	Metastatic	Palliative	8	Moderate	Dependent in 1 or more IADLs	Abnormal	20	7	Increased	At risk	Borderline/Req further testing	Depressed	Vulnerable	Need for medication optimization
1004	2019-06-24	2019-06-24	166	0	5.11199	71-76	Male	Head & Neck	Metastatic	Palliative	1	Low	Independent in IADLs	Normal	44	10	Increased	At risk	Normal	Normal	Vulnerable	No concerns
1021	2019-07-05	2019-07-05	287	0	5.65948	>82	Female	GI	Localized	Curative	9	Moderate	Dependent in 1 or more IADLs	Abnormal	18	2	Increased	At risk	Normal	Normal	Good	Need for medication optimization
1023	2019-07-08	2019-07-03	223	-5	5.40717	>82	Male	Lymphoma	Hematologic	Curative	9	Moderate	Dependent in 1 or more IADLs	Abnormal	22	4	Increased	Normal	Borderline/Req further testing	Normal	Vulnerable	Need for medication optimization
1038	2019-07-22	2019-07-22	339	0	5.826	>82	Female	GI	Locally Advanced	Curative	4	Low	Independent in IADLs	Abnormal	2	8	Increased	Normal	Normal	Normal	Good	No concerns
1047	2019-08-02	2019-07-19	624	-14	6.43615	>82	Male	Lymphoma	Hematologic	Palliative	8	High	Dependent in 1 or more IADLs	Abnormal	20	3	Increased	Malnourished	Normal	Depressed	Good	Need for medication optimization
1048	2019-08-02	2019-07-26	266	-7	5.5835	>82	Female	GYNE	Locally Advanced	Other	8	Low	Dependent in 1 or more IADLs	Abnormal	10	1	Increased	Malnourished	Normal	Normal	Good	Need for medication optimization
1056	2019-08-16	2019-07-29	225	-18	5.4161	65-70	Female	Head & Neck	Localized	Curative	6	Low	Dependent in 1 or more IADLs	Abnormal	24	5	Increased	At risk	Normal	Normal	Good	Need for medication optimization
1058	2019-08-19	2019-08-19	249	0	5.51745	77-82	Female	Lymphoma	Hematologic	Curative	2	Moderate	Independent in IADLs	Normal	26	11	Not increased	At risk	Normal	Normal	Good	Need for medication optimization
1059	2019-08-19	2019-07-17	264	-33	5.57595	77-82	Female	Lymphoma	Hematologic	Curative	8	High	Dependent in 1 or more IADLs	Abnormal	17	1	Increased	At risk	Impaired	Depressed	Good	Need for medication optimization
1060	2019-08-16	2019-07-25	452	-22	6.11368	71-76	Male	GI	Locally Advanced	Curative	1	Low	Independent in IADLs	Abnormal	30	4	Increased	At risk	Normal	Depressed	Vulnerable	Need for medication optimization
1212	2020-02-03	2020-02-03	150	0	5.01064	>82	Male	Head & Neck	Metastatic	Other	7	Moderate	Independent in IADLs	Abnormal	18	9	Not increased	Normal	Impaired	Normal	Good	No concerns
1213	2020-01-31	2020-01-08	393	-23	5.97381	71-76	Female	GI	Metastatic	Palliative	3	High	Dependent in 1 or more IADLs	Abnormal	17	10	Increased	At risk	Normal	Normal	Good	Need for medication optimization
1218	2020-02-07	2020-02-03	950	-4	6.85646	71-76	Male	Lymphoma	Hematologic	Curative	6	Moderate	Dependent in 1 or more IADLs	Abnormal	40	#NULL!	Increased	Normal	Borderline/Req further testing	Normal	Good	Need for medication optimization
1219	2020-02-07	2020-02-03	197	-4	5.2832	>82	Female	GI	Locally Advanced	Other	9	Moderate	Dependent in 1 or more IADLs	Abnormal	22	6	Increased	Normal	Normal	Normal	Good	Need for medication optimization
1222	2020-02-10	2019-12-13	198	-59	5.28827	65-70	Female	Breast	Locally Advanced	Curative	2	High	Independent in IADLs	Normal	28	11	Not increased	Normal	Normal	Normal	Vulnerable	Need for medication optimization
1226	2020-02-14	2020-02-03	239	-11	5.47646	71-76	Male	Breast	Locally Advanced	Curative	1	Moderate	Independent in IADLs	Normal	24	12	Not increased	Normal	Normal	Normal	Good	Need for medication optimization
1065	2019-08-26	2019-08-26	219	0	5.38907	77-82	Female	Breast	Localized	Curative	5	Moderate	Independent in IADLs	Abnormal	20	9	Increased	Normal	Impaired	Normal	Good	Need for medication optimization
1073	2019-08-30	2019-08-22	259	-8	5.55683	71-76	Female	Head & Neck	Locally Advanced	Curative	1	Low	Independent in IADLs	Abnormal	18	10	Increased	At risk	Deferred	Depressed	Good	Need for medication optimization
1078	2019-08-23	2019-08-19	431	-4	6.06611	65-70	Female	Breast	Metastatic	Palliative	7	Low	Dependent in 1 or more IADLs	Abnormal	14	7	Increased	Normal	Borderline/Req further testing	Normal	Good	Need for medication optimization
1080	2019-08-30	2019-08-14	154	-16	5.03695	77-82	Male	GI	Metastatic	Palliative	3	Low	Independent in IADLs	Abnormal	32	8	Increased	At risk	Normal	Normal	Vulnerable	Need for medication optimization
1085	2019-09-06	2019-09-06	232	0	5.44674	>82	Male	Lymphoma	Hematologic	Curative	3	Moderate	Independent in IADLs	Abnormal	34	8	Increased	Normal	Normal	Normal	Vulnerable	Need for medication optimization
1104	2019-09-20	2019-09-20	395	0	5.97889	77-82	Male	Lymphoma	Hematologic	Curative	8	Moderate	Dependent in 1 or more IADLs	Abnormal	20	5	Increased	At risk	Deferred	Unable to fully assess	Good	Need for medication optimization
1109	2019-09-27	2019-09-23	294	-4	5.68358	77-82	Male	Lymphoma	Hematologic	Curative	1	Low	Independent in IADLs	Normal	30	10	Not increased	At risk	Normal	Unable to fully assess	Good	Need for medication optimization
1110	2019-09-30	2019-09-16	163	-14	5.09375	71-76	Male	Other	Locally advanced	Palliative	4	Moderate	Dependent in 1 or more IADLs	Normal	31	11	Not increased	At risk	Impaired	Normal	Good	Need for medication optimization
1112	2019-10-04	2019-09-27	484	-7	6.18208	65-70	Male	GI	Metastatic	Palliative	2	Moderate	Independent in IADLs	Abnormal	34	8	Not increased	At risk	Normal	Normal	Good	Need for medication optimization
1113	2019-10-04	2019-09-27	200	-7	5.29832	71-76	Female	Head & Neck	Localized	Curative	1	Low	Independent in IADLs	Normal	28	12	Not increased	At risk	Normal	Normal	Vulnerable	Need for medication optimization
1114	2019-10-04	2019-08-15	206	-50	5.32788	77-82	Male	GI	Localized	Curative	8	Low	Dependent in 1 or more IADLs	Abnormal	30	9	Increased	At risk	Impaired	Normal	Good	No concerns
1119	2019-10-11	2019-10-07	539	-4	6.28972	77-82	Male	Lymphoma	Hematologic	Curative	3	Low	Independent in IADLs	Abnormal	38	8	Increased	At risk	Normal	Normal	Good	No concerns
1132	2019-10-21	2019-09-23	266	-28	5.5835	71-76	Female	GYNE	Metastatic	Palliative	6	Moderate	Dependent in 1 or more IADLs	Abnormal	10	1	Increased	At risk	Borderline/Req further testing	Normal	Good	Need for medication optimization
1133	2019-10-18	2019-10-11	356	-7	5.87493	77-82	Female	GI	Metastatic	Palliative	2	Low	Independent in IADLs	Normal	22	11	Not increased	At risk	Impaired	Normal	Good	Need for medication optimization
1136	2019-10-25	2019-10-25	383	0	5.94803	>82	Female	Lymphoma	Hematologic	Curative	3	Low	Independent in IADLs	Normal	22	11	Not increased	Normal	Normal	Normal	Good	No concerns
1139	2019-11-04	2019-10-24	228	-11	5.42935	>82	Male	GU	Metastatic	Palliative	8	Moderate	Dependent in 1 or more IADLs	Abnormal	26	#NULL!	Increased	Normal	Impaired	Depressed	Good	Need for medication optimization
1148	2019-10-18	2019-10-02	245	-16	5.50126	77-82	Male	GU	Metastatic	Palliative	1	Low	Dependent in 1 or more IADLs	Normal	17	12	Not increased	At risk	Borderline/Req further testing	Normal	Good	Need for medication optimization
1150	2019-11-11	2019-10-21	202	-21	5.30827	>82	Female	GYNE	Localized	Curative	4	Low	Independent in IADLs	Normal	29	12	Not increased	Normal	Normal	Normal	Vulnerable	No concerns
1155	2019-11-15	2019-11-08	182	-7	5.20401	>82	Male	GI	Localized	Curative	1	Low	Independent in IADLs	Normal	30	11	Not increased	Normal	Borderline/Req further testing	Normal	Vulnerable	Need for medication optimization
1161	2019-11-22	2019-11-13	158	-9	5.0626	71-76	Female	Breast	Locally Advanced	Curative	1	Low	Independent in IADLs	Abnormal	24	10	Not increased	Normal	Normal	Normal	Good	Need for medication optimization
1163	2019-11-25	2019-11-08	317	-17	5.7589	>82	Male	Lymphoma	Hematologic	Curative	3	Moderate	Independent in IADLs	Normal	28	12	Not increased	Normal	Normal	Normal	Good	No concerns
1179	2019-12-09	2019-12-04	376	-5	5.92959	>82	Male	Lymphoma	Hematologic	Palliative	10	High	Dependent in 1 or more IADLs	Abnormal	24	7	Increased	Normal	Impaired	Normal	Good	Need for medication optimization
1182	2019-12-13	2019-12-10	207	-3	5.33272	77-82	Female	GI	Locally Advanced	Palliative	7	Moderate	Dependent in 1 or more IADLs	Abnormal	28	8	Increased	At risk	Borderline/Req further testing	Depressed	Good	Need for medication optimization
1184	2019-12-13	2019-12-11	188	-2	5.23644	>82	Female	GI	Localized	Other	7	Low	Dependent in 1 or more IADLs	Abnormal	18	11	Not increased	At risk	Normal	Normal	Vulnerable	Need for medication optimization
1185	2019-12-16	2019-11-26	125	-20	4.82831	>82	Male	GI	Localized	Curative	4	High	Independent in IADLs	Abnormal	34	8	Increased	At risk	Normal	Depressed	Good	Need for medication optimization
1188	2019-12-20	2019-12-18	245	-2	5.50126	71-76	Male	Lymphoma	Hematologic	Curative	7	High	Dependent in 1 or more IADLs	Abnormal	42	4	Not increased	At risk	Borderline/Req further testing	Normal	Vulnerable	Need for medication optimization
1189	2019-12-20	2019-12-10	176	-10	5.17048	>82	Male	GI	Localized	Other	10	Moderate	Dependent in 1 or more IADLs	Abnormal	19	5	Increased	Normal	Borderline/Req further testing	Normal	Good	Need for medication optimization
1191	2019-12-27	2019-12-11	285	-16	5.65249	>82	Female	GI	Metastatic	Palliative	3	Moderate	Independent in IADLs	Normal	17	12	Increased	Normal	Normal	Normal	Good	No concerns
1192	2019-12-30	2019-12-16	196	-14	5.27811	65-70	Female	Breast	Locally Advanced	Curative	7	High	Dependent in 1 or more IADLs	Abnormal	26	10	Not increased	Normal	Normal	Depressed	Good	Need for medication optimization
1227	2020-02-14	2020-02-04	224	-10	5.41165	71-76	Male	GI	Locally Advanced	Curative	4	Moderate	Independent in IADLs	Normal	36	12	Not increased	At risk	Normal	Unable to fully assess	Good	Need for medication optimization
1230	2020-02-21	2020-01-28	203	-24	5.31321	>82	Male	GI	Locally Advanced	Curative	10	High	Dependent in 1 or more IADLs	Abnormal	26	6	Increased	At risk	Impaired	Normal	Vulnerable	Need for medication optimization
1242	2020-03-16	2020-03-13	208	-3	5.33754	77-82	Female	Head & Neck	Metastatic	Palliative	5	Moderate	Dependent in 1 or more IADLs	Normal	18	12	Increased	Normal	Impaired	Normal	Good	No concerns
1244	2020-03-09	2020-03-02	239	-7	5.47646	65-70	Female	Breast	Locally Advanced	Other	7	Moderate	Dependent in 1 or more IADLs	Normal	22	12	Not increased	Normal	Normal	Depressed	Good	No concerns
1247	2020-03-06	2020-01-27	186	-39	5.22575	>82	Male	Eye	Localized	Curative	8	Moderate	Dependent in 1 or more IADLs	Normal	27	11	Not increased	Normal	Normal	Normal	Good	Need for medication optimization
1254	2020-03-16	2020-02-11	394	-34	5.97635	>82	Female	GI	Localized	Other	9	Low	Dependent in 1 or more IADLs	Abnormal	16	7	Increased	Malnourished	Normal	Normal	Good	Need for medication optimization
1257	2020-03-20	2020-03-09	174	-11	5.15906	71-76	Male	GI	Metastatic	Palliative	7	Low	Dependent in 1 or more IADLs	Abnormal	16	9	Increased	Malnourished	Normal	Normal	Vulnerable	Need for medication optimization
1267	2020-03-27	2020-03-23	228	-4	5.42935	>82	Female	Lymphoma	Hematologic	Palliative	9	High	Dependent in 1 or more IADLs	Abnormal	#NULL!	#NULL!	Increased	Normal	Borderline/Req further testing	Normal	Good	Need for medication optimization
1268	2020-03-27	2020-03-11	318	-16	5.76205	71-76	Female	Lymphoma	Hematologic	Palliative	7	Low	Dependent in 1 or more IADLs	Abnormal	#NULL!	#NULL!	Increased	Normal	Deferred	Normal	Good	Need for medication optimization
1271	2020-04-03	2020-03-25	235	-9	5.45959	65-70	Male	Leukemia	Hematologic		0	Low	Independent in IADLs	Normal	26	11	Not increased	Normal	Normal	Normal	Good	Need for medication optimization
1377	2020-09-04	2020-08-25	136	-10	4.91265	77-82	Female	GYNE	Metastatic	Palliative	8	Moderate	Dependent in 1 or more IADLs	Abnormal	14	5	Increased	Normal	Borderline/Req further testing	Normal	Good	Need for medication optimization
1384	2020-09-18	2020-09-18	203	0	5.31321	77-82	Male	Lymphoma	Hematologic	Curative	2	Low	Independent in IADLs	Normal	36	12	Increased	Normal	Impaired	Normal	Good	Need for medication optimization
1302	2020-05-29	2020-05-01	196	-28	5.27811	>82	Male	GI	Localized	Curative	7	Moderate	Independent in IADLs	Normal	32	10	Not increased	At risk	Normal	Normal	Good	Need for medication optimization
1305	2020-06-12	2020-06-12	207	0	5.33272	77-82	Female	GYNE	Metastatic	Palliative	9	High	Dependent in 1 or more IADLs	Abnormal	16	7	Not increased	At risk	Normal	Normal	Good	Need for medication optimization
1308	2020-06-12	2020-05-13	165	-30	5.10595	>82	Male	GI	Locally Advanced	Other	3	Low	Independent in IADLs	Abnormal	30	9	Not increased	Normal	Normal	Normal	Vulnerable	Need for medication optimization
1319	2020-06-29	2020-05-11	280	-49	5.63479	77-82	Female	Other	Unknown	Other	3	High	Independent in IADLs	Abnormal	12	9	Increased	Normal	Normal	Normal	Good	Need for medication optimization
1322	2020-07-06	2020-06-24	267	-12	5.58725	>82	Male	Lymphoma	Hematologic	Other	9	Low	Dependent in 1 or more IADLs	Abnormal	26	8	Increased	Normal	Borderline/Req further testing	Normal	Good	No concerns
1323	2020-07-06	2020-06-15	182	-21	5.20401	71-76	Male	Melanoma	Metastatic	Palliative	6	High	Dependent in 1 or more IADLs	Abnormal	18	3	Increased	At risk	Normal	Normal	Good	Need for medication optimization
1330	2020-07-20	2020-07-16	199	-4	5.2933	>82	Female	GI	Localized	Other	7	Moderate	Dependent in 1 or more IADLs	Normal	19	12	Increased	At risk	Normal	Normal	Good	No concerns
1332	2020-07-27	2020-07-23	186	-4	5.22575	>82	Male	GI	Localized	Curative	4	Low	Independent in IADLs	Abnormal	24	8	Increased	At risk	Borderline/Req further testing	Normal	Good	Need for medication optimization
1333	2020-07-27	2020-07-14	208	-13	5.33754	77-82	Male	GU	Metastatic	Palliative	1	Low	Independent in IADLs	Normal	#NULL!	#NULL!	Not increased	Normal	Normal	Normal	Good	Need for medication optimization
1335	2020-07-24	2020-07-22	291	-2	5.67332	65-70	Male	GI	Metastatic	Palliative	6	Low	Independent in IADLs	Abnormal	30	11	Increased	Malnourished	Normal	Normal	Vulnerable	No concerns
1347	2020-08-07	2020-07-22	302	-16	5.71043	>82	Male	Head & Neck	Locally Advanced	Palliative	4	Low	Independent in IADLs	Abnormal	28	7	Not increased	At risk	Normal	Normal	Good	No concerns
1354	2020-08-21	2020-08-12	242	-9	5.48894	77-82	Female	Breast	Locally Advanced	Curative	4	Moderate	Dependent in 1 or more IADLs	Abnormal	#NULL!	#NULL!	Not increased	Normal	Normal	Normal	Good	Need for medication optimization
1366	2020-08-21	2020-08-11	396	-10	5.98141	>82	Male	GI	Metastatic	Palliative	4	Low	Independent in IADLs	Normal	42	10	Increased	At risk	Impaired	Depressed	Good	Need for medication optimization
1368	2020-08-28	2020-08-28	378	0	5.93489	77-82	Female	Lymphoma	Hematologic	Curative	8	Low	Dependent in 1 or more IADLs	Abnormal	18	3	Increased	At risk	Borderline/Req further testing	Normal	Good	Need for medication optimization
1372	2020-08-31	2020-08-26	342	-5	5.83481	>82	Female	Breast	Metastatic	Palliative	5	Moderate	Independent in IADLs	Abnormal	14	6	Increased	Normal	Borderline/Req further testing	Normal	Good	Need for medication optimization
1415	2020-10-23	2020-10-09	272	-14	5.6058	>82	Female	GYNE	Locally Advanced	Other	8	High	Dependent in 1 or more IADLs	Abnormal	18	8	Increased	Normal	Normal	Normal	Vulnerable	No concerns
1421	2020-11-02	2020-10-29	178	-4	5.18178	77-82	Male	GI	Localized	Other	2	High	Independent in IADLs	Abnormal	#NULL!	#NULL!	Increased	Normal	Normal	Normal	Good	Need for medication optimization
1424	2020-11-09	2020-11-04	204	-5	5.31812	>82	Female	GI	Metastatic	Palliative	9	Low	Dependent in 1 or more IADLs	Abnormal	8	7	Increased	At risk	Normal	Normal	Good	Need for medication optimization
1431	2020-11-13	2020-10-30	193	-14	5.26269	71-76	Male	GI	Locally Advanced	Curative	0	Moderate	Dependent in 1 or more IADLs	Normal	28	11	Increased	At risk	Normal	Normal	Good	Need for medication optimization
1437	2020-11-20	2020-11-12	307	-8	5.72685	77-82	Female	GYNE	Locally Advanced	Palliative	1	High	Independent in IADLs	Normal	22	9	Not increased	Normal	Borderline/Req further testing	Normal	Good	No concerns
1446	2020-11-30	2020-11-18	345	-12	5.84354	71-76	Male	Lymphoma	Hematologic	Curative	1	Low	Independent in IADLs	Normal	38	11	Not increased	Normal	Normal	Normal	Good	No concerns
1448	2020-12-04	2020-11-16	241	-18	5.4848	71-76	Male	GU	Locally Advanced	Curative	3	High	Independent in IADLs	Abnormal	20	11	Not increased	Normal	Normal	Normal	Good	Need for medication optimization
1450	2020-12-07	2020-11-20	269	-17	5.59471	71-76	Female	GI	Localized	Curative	8	Low	Dependent in 1 or more IADLs	Normal	24	11	Increased	At risk	Normal	Depressed	Good	Need for medication optimization
1458	2020-12-11	2020-11-26	212	-15	5.35659	65-70	Male	Head & Neck	Metastatic	Palliative	6	Moderate	Dependent in 1 or more IADLs	Normal	27	10	Increased	Malnourished	Normal	Normal	Good	Need for medication optimization
1463	2020-12-14	2020-11-25	313	-19	5.7462	77-82	Male	GI	Localized	Other	1	Low	Independent in IADLs	Normal	42	11	Not increased	Normal	Normal	Normal	Good	Need for medication optimization
1465	2020-12-18	2020-11-17	275	-31	5.61677	77-82	Male	GU	Locally Advanced	Curative	8	Moderate	Dependent in 1 or more IADLs	Abnormal	18	4	Increased	At risk	Normal	Normal	Good	Need for medication optimization
1471	2020-12-22	2020-12-14	161	-8	5.0814	77-82	Male	Head & Neck	Metastatic	Palliative	7	Low	Dependent in 1 or more IADLs	Abnormal	22	8	Increased	At risk	Normal	Normal	Good	Need for medication optimization
1472	2020-12-22	2020-12-16	355	-6	5.87212	>82	Male	GI	Metastatic	Curative	3	Low	Independent in IADLs	Normal	38	11	Not increased	At risk	Normal	Normal	Good	No concerns
1473	2020-12-22	2020-12-10	538	-12	6.28786	77-82	Female	Lymphoma	Hematologic	Palliative	8	High	Dependent in 1 or more IADLs	Abnormal	8	0	Increased	At risk	Borderline/Req further testing	Depressed	Good	Need for medication optimization
1474	2021-01-11	2021-01-06	226	-5	5.42053	>82	Female	Head & Neck	Locally Advanced	Other	7	Moderate	Independent in IADLs	Abnormal	21	4	Increased	At risk	Normal	Normal	Good	Need for medication optimization
1509	2021-02-05	2021-02-05	230	0	5.43808	71-76	Female	GYNE	Locally Advanced	Curative	7	Low	Dependent in 1 or more IADLs	Normal	20	11	Not increased	At risk	Impaired	Normal	Vulnerable	Need for medication optimization
1510	2021-01-29	2021-01-22	293	-7	5.68017	>82	Female	Lymphoma	Hematologic	Curative	5	Moderate	Independent in IADLs	Abnormal	18	5	Increased	Normal	Normal	Normal	Vulnerable	No concerns
1515	2021-02-10	2021-02-01	168	-9	5.12396	>82	Female	Thoracic	Locally Advanced	Curative	3	Low	Independent in IADLs	Normal	#NULL!	#NULL!	Increased	At risk	Normal	Normal	Good	Need for medication optimization
1516	2021-02-12	2021-01-26	214	-17	5.36598	>82	Male	GU	Locally Advanced	Palliative	7	Low	Dependent in 1 or more IADLs	Normal	11	11	Increased	Normal	Impaired	Normal	Good	No concerns
1523	2021-02-19	2021-02-03	228	-16	5.42935	>82	Male	GI	Locally Advanced	Curative	3	Low	Independent in IADLs	Normal	38	11	Not increased	Normal	Normal	Normal	Good	No concerns
1524	2021-02-19	2021-02-05	146	-14	4.98361	>82	Female	GI	Localized	Curative	8	Low	Dependent in 1 or more IADLs	Abnormal	20	7	Not increased	At risk	Normal	Depressed	Good	Need for medication optimization
1525	2021-02-19	2021-02-03	188	-16	5.23644	65-70	Female	GI	Localized	Curative	7	Low	Dependent in 1 or more IADLs	Abnormal	18	6	Not increased	Normal	Normal	Depressed	Good	Need for medication optimization
1577	2021-04-16	2021-04-16	148	0	4.99721	77-82	Female	Head & Neck	Metastatic	Palliative	8	Low	Dependent in 1 or more IADLs	Abnormal	18	5	Increased	Malnourished	Normal	Normal	Good	Need for medication optimization
1578	2021-04-16	2021-04-01	393	-15	5.97381	71-76	Male	Head & Neck	Localized	Curative	6	Moderate	Dependent in 1 or more IADLs	Abnormal	34	5	Increased	Normal	Normal	Normal	Good	No concerns
1739	2021-09-30	2021-09-17	196	-13	5.27811	>82	Female	GYNE	Unknown	Unknown	3	Moderate	Independent in IADLs	Abnormal	14	8	Increased	Normal	Normal	Normal	Good	Need for medication optimization
1740	2021-09-30	2021-09-27	1615	-3	7.38709	77-82	Male	Lymphoma	Hematologic	Curative	3	Low	Independent in IADLs	Abnormal	28	4	Increased	At risk	Normal	Unable to fully assess	Vulnerable	Need for medication optimization
1747	2021-10-08	2021-10-01	306	-7	5.72359	71-76	Female	Lymphoma	Hematologic	Curative	0	Low	Independent in IADLs	Abnormal	14	12	Not increased	Malnourished	Normal	Normal	Good	Need for medication optimization
1748	2021-10-08	2021-10-07	202	-1	5.30827	77-82	Male	GU	Localized	Curative	2	High	Dependent in 1 or more IADLs	Abnormal	36	10	Increased	At risk	Impaired	Normal	Vulnerable	No concerns
1590	2021-05-07	2021-05-07	255	0	5.54126	77-82	Male	GI	Localized	Curative	7	Moderate	Dependent in 1 or more IADLs	Abnormal	36	9	Increased	At risk	Normal	Normal	Good	Need for medication optimization
1592	2021-05-03	2021-04-29	246	-4	5.50533	71-76	Female	GI	Localized	Curative	2	Low	Independent in IADLs	Abnormal	26	8	Increased	At risk	Normal	Depressed	Vulnerable	No concerns
1624	2021-05-31	2021-05-13	184	-18	5.21494	71-76	Male	Lymphoma	Hematologic	Curative	2	Moderate	Independent in IADLs	Normal	#NULL!	#NULL!	Not increased	Malnourished	Normal	Normal	Good	Need for medication optimization
1616	2021-05-21	2021-05-13	158	-8	5.0626	>82	Male	GI		Curative	1	Moderate	Independent in IADLs	Normal	42	11	Not increased	Normal	Normal	Normal	Good	Need for medication optimization
1582	2021-04-23	2021-04-16	193	-7	5.26269	71-76	Male	GI	Localized	Curative	6	Moderate	Dependent in 1 or more IADLs	Abnormal	20	6	Increased	Normal	Impaired	Normal	Good	No concerns
1583	2021-04-23	2021-04-12	367	-11	5.90536	71-76	Female	Thoracic	Locally Advanced	Palliative	6	Moderate	Dependent in 1 or more IADLs	Abnormal	16	5	Increased	Normal	Normal	Normal	Good	Need for medication optimization
1595	2021-04-30	2021-04-23	162	-7	5.0876	>82	Male	GI	Localized	Curative	3	Moderate	Dependent in 1 or more IADLs	Abnormal	34	9	Not increased	Normal	Impaired	Normal	Good	No concerns
1641	2021-06-16	2021-06-14	287	-2	5.65948	>82	Female	Lymphoma	Hematologic	Palliative	8	Low	Dependent in 1 or more IADLs	Normal	10	10	Increased	At risk	Impaired	Normal	Good	Need for medication optimization
1644	2021-06-17	2021-05-31	257	-17	5.54908	77-82	Female	GYNE	Locally Advanced	Curative	1	Low	Independent in IADLs	Normal	32	12	Increased	At risk	Normal	Depressed	Good	Need for medication optimization
1649	2021-06-18	2021-06-07	184	-11	5.21494	>82	Male	GI	Localized	Curative	3	Moderate	Independent in IADLs	Normal	42	11	Not increased	Normal	Normal	Normal	Vulnerable	Need for medication optimization
1653	2021-06-21	2021-06-03	203	-18	5.31321	>82	Male	Head & Neck	Locally Advanced	Palliative	9	Moderate	Dependent in 1 or more IADLs	Abnormal	32	1	Increased	Normal	Normal	Normal	Good	Need for medication optimization
1567	2021-04-01	2021-03-19	407	-13	6.00881	>82	Female	GYNE	Metastatic	Palliative	9	Low	Independent in IADLs	Abnormal	16	7	Increased	At risk	Normal	Normal	Good	Need for medication optimization
1568	2021-04-08	2021-03-24	188	-15	5.23644	77-82	Male	GI	Wrong	Palliative	4	Moderate	Dependent in 1 or more IADLs	Abnormal	32	10	Not increased	At risk	Normal	Normal	Good	Need for medication optimization
1559	2021-03-26	2021-02-11	203	-43	5.31321	>82	Female	GU	Locally Advanced	Curative	5	Low	Dependent in 1 or more IADLs	Abnormal	16	6	Increased	At risk	Impaired	Normal	Good	Need for medication optimization
1569	2021-04-08	2021-03-26	113	-13	4.72739	>82	Male	Head & Neck	Localized	Curative	3	Low	Independent in IADLs	Normal	34	12	Not increased	Normal	Normal	Normal	Good	Need for medication optimization
1574	2021-04-09	2021-03-30	430	-10	6.06379	71-76	Male	GI	Metastatic	Palliative	5	Low	Dependent in 1 or more IADLs	Abnormal	40	9	Increased	Normal	Normal	Normal	Good	Need for medication optimization
1658	2021-06-28	2021-06-17	185	-11	5.22036	77-82	Male	GI	Localized	Curative	1	Moderate	Independent in IADLs	Normal	32	10	Not increased	At risk	Normal	Normal	Good	Need for medication optimization
1680	2021-07-19	2021-07-12	218	-7	5.3845	77-82	Female	Lymphoma	Hematologic	Curative	1	Low	Independent in IADLs	Normal	28	12	Not increased	Normal	Normal	Normal	Good	Need for medication optimization
1693	2021-08-09	2021-07-28	176	-12	5.17048	65-70	Male	GI	Locally Advanced	Curative	0	High	Independent in IADLs	Abnormal	22	9	Increased	Normal	Normal	Normal	Good	No concerns
1695	2021-08-13	2021-07-30	226	-14	5.42053	>82	Female	GYNE	Locally Advanced	Curative	5	Low	Independent in IADLs	Abnormal	28	10	Increased	Normal	Normal	Normal	Vulnerable	No concerns
1696	2021-08-13	2021-07-13	200	-31	5.29832	>82	Female	Head & Neck	Locally Advanced	Palliative	9	High	Dependent in 1 or more IADLs	Abnormal	18	1	Increased	Malnourished	Impaired	unable to fully assess	Good	Need for medication optimization
1697	2021-08-13	2021-08-06	191	-7	5.25227	77-82	Female	GYNE	Locally Advanced	Curative	7	High	Dependent in 1 or more IADLs	Abnormal	10	0	Increased	At risk	Normal	Normal	Good	No concerns
1699	2021-08-16	2021-08-06	156	-10	5.04986	>82	Male	GI	Locally Advanced	Curative	3	Low	Independent in IADLs	Abnormal	30	9	Not increased	At risk	Normal	Normal	Good	Need for medication optimization
1702	2021-08-20	2021-08-18	295	-2	5.68698	71-76	Female	GI	Locally Advanced	Curative	8	Low	Dependent in 1 or more IADLs	Abnormal	16	8	Increased	At risk	Normal	Normal	Vulnerable	Need for medication optimization
1703	2021-08-20	2021-08-18	233	-2	5.45104	71-76	Male	Lymphoma	Hematologic	Unknown	1	High	Independent in IADLs	Normal	36	10	Not increased	At risk	Normal	Normal	Good	No concerns
1707	2021-08-26	2021-08-19	195	-7	5.273	77-82	Female	GI	Unknown	Curative	3	Low	Dependent in 1 or more IADLs	Abnormal	16	4	Increased	At risk	Normal	Normal	Good	Need for medication optimization
1709	2021-08-27	2021-08-27	190	0	5.24702	>82	Female	GI	Localized	Curative	3	Low	Independent in IADLs	Normal	24	10	Not increased	At risk	Normal	Normal	Good	Need for medication optimization
1710	2021-08-30	2021-08-25	228	-5	5.42935	>82	Female	GYNE	Metastatic	Palliative	9	Low	Dependent in 1 or more IADLs	Abnormal	18	9	Increased	At risk	Normal	Normal	Good	Need for medication optimization
1711	2021-08-30	2021-08-12	247	-18	5.50939	77-82	Male	Myeloma	Hematologic	Palliative	7	Moderate	Dependent in 1 or more IADLs	Abnormal	40	6	Increased	At risk	Normal	Normal	Good	Need for medication optimization
1713	2021-09-03	2021-09-02	193	-1	5.26269	71-76	Female	GI	Locally Advanced	Palliative	4	Low	Dependent in 1 or more IADLs	Abnormal	18	6	Increased	At risk	Normal	Depressed	Vulnerable	Need for medication optimization
1718	2021-09-10	2021-07-23	175	-49	5.16479	>82	Male	GI	Locally Advanced	Curative	3	Moderate	Independent in IADLs	Normal	22	10	Not increased	Normal	Impaired	Normal	Good	No concerns
1721	2021-09-13	2021-09-08	152	-5	5.02388	77-82	Female	Lymphoma	Hematologic	Curative	5	Low	Dependent in 1 or more IADLs	Abnormal	16	3	Increased	At risk	Normal	Normal	Good	No concerns
1722	2021-09-13	2021-08-31	212	-13	5.35659	77-82	Female	GI	Locally Advanced	Unknown	1	High	Independent in IADLs	Abnormal	14	7	Not increased	At risk	Normal	Normal	Good	No concerns
1726	2021-09-20	2021-09-20	234	0	5.45532	>82	Female	GYNE	Localized	Curative	3	Low	Independent in IADLs	Abnormal	18	8	Increased	Normal	Impaired	Normal	Good	No concerns
1727	2021-09-20	2021-09-03	226	-17	5.42053	77-82	Female	GYNE	Unknown	Unknown	2	Low	Independent in IADLs	Abnormal	26	9	Increased	At risk	Impaired	Normal	Good	Need for medication optimization
1744	2021-10-04	2021-09-22	358	-12	5.88053	>82	Male	GI	Locally Advanced	Curative	9	Low	Dependent in 1 or more IADLs	Abnormal	28	6	Increased	At risk	Normal	Normal	Good	Need for medication optimization
1746	2021-10-04	2021-09-24	176	-10	5.17048	71-76	Female	GI	Locally Advanced	Curative	8	Low	Dependent in 1 or more IADLs	Abnormal	12	10	Increased	At risk	Normal	Normal	Good	Need for medication optimization
1757	2021-10-18	2021-10-15	165	-3	5.10595	77-82	Female	GYNE	Metastatic	Palliative	8	Low	Dependent in 1 or more IADLs	Abnormal	22	9	Increased	Normal	Normal	Normal	Good	Need for medication optimization
1761	2021-10-21	2021-10-13	200	-8	5.29832	77-82	Female	Breast		Curative	1	Low	Independent in IADLs	Normal	26	11	Not increased	Normal	Impaired	Normal	Good	No concerns
1763	2021-10-22	2021-10-08	197	-14	5.2832	>82	Female	GYNE	Metastatic	Palliative	7	Low	Dependent in 1 or more IADLs	Abnormal	28	7	Not increased	At risk	Normal	Normal	Good	No concerns
1764	2021-10-22	2021-10-20	519	-2	6.2519	71-76	Male	Lymphoma	Hematologic	Curative	7	Low	Dependent in 1 or more IADLs	Abnormal	38	#NULL!	Increased	Malnourished	Normal	Normal	Good	No concerns
1765	2021-10-22	2021-10-06	154	-16	5.03695	71-76	Female	Head & Neck	Locally Advanced	Palliative	7	Low	Dependent in 1 or more IADLs	Abnormal	#NULL!	4	Increased	At risk	Normal	Normal	Good	Need for medication optimization
1805	2021-11-25	2021-11-04	236	-21	5.46383	>82	Male	Head & Neck	Locally Advanced	Unknown	1	Low	Independent in IADLs	Abnormal	16	6	Increased	Normal	Impaired	Normal	Good	No concerns
1809	2021-11-29	2021-11-22	254	-7	5.53733	>82	Female	GYNE	Unknown	Curative	1	Low	Independent in IADLs	Normal	30	12	Not increased	Normal	Normal	Normal	Good	No concerns
1811	2021-11-29	2021-11-24	300	-5	5.70378	77-82	Male	Head & Neck	Locally Advanced	Curative	1	Low	Independent in IADLs	Normal	24	8	Not increased	At risk	Impaired	Normal	Good	No concerns
1814	2021-12-03	2021-11-15	203	-18	5.31321	77-82	Female	GYNE	Unknown	Unknown	7	Moderate	Dependent in 1 or more IADLs	Normal	18	10	Not increased	At risk	Normal	Normal	Good	Need for medication optimization
1828	2021-12-10	2021-12-07	1170	-3	7.06476	>82	Female	GYNE	Unknown	Unknown	9	Moderate	Dependent in 1 or more IADLs	Abnormal	16	11	Increased	Malnourished	Impaired	Normal	Vulnerable	Need for medication optimization
1838	2021-12-31	2021-12-15	210	-16	5.34711	71-76	Female	GU	Locally Advanced	Curative	7	Moderate	Independent in IADLs	Abnormal	27	9	Increased	At risk	Normal	Normal	Vulnerable	No concerns
